# Supplementary material for: Historical insights at scale: A corpus-wide machine learning analysis of early modern astronomic tables
Source: Sci Adv. 2024 Oct 23;10(43):eadj1719. doi: 10.1126/sciadv.adj1719 (PMC11498222; doi:10.1126/sciadv.adj1719)
Supplement: Supplementary file 2 — Movies S1 to S5 [file sciadv.adj1719_movies_s1_to_s5.zip]

Archive with 5 entries (5 files):
- adj1719_movie_s1.mov
- adj1719_movie_s2.mov
- adj1719_movie_s3.mov
- adj1719_movie_s4.mov
- adj1719_movie_s5.mov
